# Supplementary material for: Identification of membrane curvature sensing motifs essential for VPS37A phagophore recruitment and autophagosome closure
Source: Commun Biol. 2024 Mar 15;7:334. doi: 10.1038/s42003-024-06026-7 (PMC10942982; doi:10.1038/s42003-024-06026-7)
Supplement: Supplementary file 3 — Supplementary Data [file 42003_2024_6026_MOESM3_ESM.xlsx]

## Sheet: Fig.  1b-plots
Repeat	1	2	3	Mean	SD
200nm	0.0428656	0.0234884	0.0480025	0.0381188	0.0129281
100nm	0.0521982	0.0646818	0.0670367	0.0613056	0.0079746
50nm	0.179667	0.239865	0.21991	0.213147	0.0306633
S-50%	2.08533	1.1776	2.15157	1.80483	0.544211
S-30%	1.16949	0.662887	0.785254	0.872544	0.264341
S-10%	0.780661	0.349173	0.562818	0.564217	0.215748
S-0%	0.461351	0.0515107	0.128561	0.213808	0.217813

## Sheet: Fig.  2d,g-plots
Fig. 2d
Repeat	1	2	3	Mean	SD
WT	1.00965	0.964983	1.02537	1	0.031328
Mut1	0.124561	0.105284	0.124148	0.117997	0.0110123
Mut2	0.604096	0.539631	0.541749	0.561825	0.0366232
Mut3	0.0699771	0.0665964	0.0530102	0.0631946	0.00898043
Fig. 2g
Repeat	1	2	3	Mean	SD
WT	1.00965	0.964983	1.02537	1	0.031328
Mut4	1.46054	1.47344	1.43144	1.45514	0.0215151
Mut5	6.99056	7.30427	8.39185	7.56223	0.735398
Mut6	0.373943	0.483052	0.36586	0.407618	0.0654523
Mut7	1.32697	1.13398	1.27421	1.24505	0.0997434
Mut8	0.446789	0.613029	0.547011	0.53561	0.0837045

## Sheet: Fig 3c
GFP-WT		GFP-HMs_DM
siNT	siCHMP2A	siNT	siCHMP2A
0	0.183	0.781	0
0	13.465	2.053	0
0	11.892	0.864	2.479
0	6.04	0.473	0
0	2.633	1.408	1.497
0	1.733	0.39	0
0	8.105	1.307	0
0	9.709	0	0
0	1.148	2.112	0
0	0.331	0.811	0
0	2.976	0.302	0
0	0	0.024	0
0	3.928	0.799	0
0	0	0.876	0
0	0	0	0
0	11.004	0.834	0
0	3.36	0	0
0.254	3.84	0.189	12.247
0	16.234	0	0
0	0	0.089	7.721
0	9.407	0.941	9.093
0	0	0.598	5.325
0	15.335	0.266	0
0	3.621	0.58	5.076
0	4.768	0	0
0	8.022	0	0
0	4.041	0	0
0	3.295	0	2.177
0	4.053	0	0
0	19.139	0	0
0	7.662	0	0
0	12.377	0	0
0	6.727	0	7.602
0	7.738	0	3.142
0	7.916	0	2.751
0	13.17	0	7.94
0	10.649	0	0.45
0	2.455	0	0
0	5.313	0	0
0	3.615	0	0.154
0	1.976	0	0
0	2.503	0	0.035
0	0.183	0	4.088
0	1.1	0	0
0	4.402	0	0
0	12.211	0	0.059
0	13.874	0	5.194
0	1.804	0	3.349
0	0.657	0	2.331
0	12.531	0	0.29
0	0	0
0	0	0
0	0	0
	0	0

## Sheet: Fig 3e
GFP-WT	GFP-HMs_DM	-
0.94925	6.36302	3.63666
0.917706	4.24977	6.07683
0.672409	6.31974	4.4532
0.356403	9.03813	5.66138
0.801628	4.39687	6.66333
3.15744	8.8267	5.13326
1.79954	6.41622	4.869
3.83504	6.90684	6.54566
0.910206	5.26075	6.74319
2.22097	2.96556	6.8078
0.464814	5.33044	6.51437
0.59987	11.0222	9.38512
0.454738	7.25751	5.1233
0.518378	8.21528	9.42858
0.462035	2.3448	6.39844
0.536149	4.81988	9.97053
0.944642	3.19144	10.9698
0.503876	3.76197	6.1144
0.420398	2.68705	6.5398
0.393706	4.42761	13.3761
0.392228	2.6898	4.20127
0.482506	4.55506	6.42361
1.22272	3.40458	13.5591
0.828931	1.907	12.7953
1.88026	2.69509	5.03462
1.81822	3.58079	19.9442
0.921127	2.86064	9.0924
0.518358	6.58324	4.94022
1.19756	5.36911	8.73938
0.506741	3.75288	12.1488
0.836183	2.50753	11.8867
1.08442	4.33713	13.0789
0.530528	5.65712	7.8758
1.11529	2.58744	11.3775
0.524182	3.69782	8.67685
1.13082	3.2946	4.11219
1.19776	5.33222	8.42046
0.556351	7.65609	3.79062
0.534855	12.5542	12.0607
2.39209	2.58519	3.33154
2.37124	6.86957	6.7723
0.881285	2.72047	9.35639
0.885038	9.13359	17.771
0.714217	5.54319	10.5567
0.43211	3.82364	5.77949
0.580939	2.64371	7.2993
0.664764	3.65217	5.87631
0.67309	5.33501	8.68968
0.666084	2.91143	8.01249
1.54089	4.19709	7.29502

## Sheet: Fig 3g
LC3-II
GFP-WT			GFP-HMs_DM			-
CM	SM	SM+BafA1	CM	SM	SM+BafA1	CM	SM	SM+BafA1
1	2.46868	11.5272	4.30575	8.8268	14.5794	10.4826	19.9889	16.7037
1	3.73903	12.2116	4.28509	5.9862	10.9434	10.8844	16.2565	16.6803
1	2.19473	10.1535	3.06087	5.21795	6.78234	4.24233	10.8279	11.9174
p62
GFP-WT			GFP-HMs_DM			-
CM	SM	SM+BafA1	CM	SM	SM+BafA1	CM	SM	SM+BafA1
1	0.560237	1.19875	1.76372	1.27177	1.78138	2.24709	2.01828	2.25747
1	0.410845	1.1255	1.99706	0.80268	1.53291	2.80538	2.4656	3.02965
1	0.356803	1.19031	1.78102	0.799367	1.16593	2.63571	2.88273	3.40817

## Sheet: Fig 3h
LC3-II
GFP-WT	GFP-HMs_DM	-
4.6694	1.40071	0.835651
3.26599	1.82811	1.02607
4.62628	1.29981	1.10062
p62
GFP-WT	GFP-HMs_DM	-
2.13973	1.40071	1.11851
2.73947	1.90974	1.22877
3.33604	1.45856	1.18227

## Sheet: Fig 4e
GFP-VPS37A							CHMP4B
siNT			siCHMP2A				siNT			siCHMP2A
GFP-CH	GFP-CH_HMs	GFP-WT	GFP-CH	GFP-CH_HMs	GFP-WT		GFP-CH	GFP-CH_HMs	GFP-WT	GFP-CH	GFP-CH_HMs	GFP-WT
0	0.168	0	0.126	8.221	4.544		12.743	0.636	16.846	0.365	0	0.152
0	0.286	0.14	0.067	6.081	4.257		0	0	0	8.207	18.409	12.381
0.014	0.109	0	0.026	6.68	1.262		0	0.332	0.292	1.233	20.72	9.191
0.038	0.099	0.014	0.306	6.213	4.522		0.369	0.087	0	5.753	25.116	11.836
0	0.024	0.008	0.78	3.357	4.396		0.176	0.13	0.431	5.194	18.673	13.221
0.223	0.083	0.012	0.045	0.075	2.379		0.387	0.593	0	6.642	10.362	9.953
0	0.051	0.099	0.172	3.991	0.887		1.786	0.407	0	3.445	4.615	11.119
0	0.158	0.006	0.055	1.636	2.225		0	1.201	0.008	2.651	11.502	12.395
0.041	0.194	1.067	1.436	0.122	4.376		0.322	1.053	1.274	4.449	10.668	15.58
0.085	0.01	0.012	6.401	6.312	2.734		0.194	1.063	0.573	11.095	7.055	19.942
0.045	0	0.022	0.103	1.861	2.171		0	0.636	0.176	13.942	19.788	19.782
0	0.109	0	2.272	3.793	2.43		0.008	0.281	0	5.856	11.51	8.341
0.03	0.057	0.014	1.207	1.713	1.946		0.273	0.723	0	8.44	10.153	10.761
0.014	0.053	0.279	6.662	0.103	7.073		0	0.599	0.458	17.132	7.569	15.074
0.03	0	0.014	2.489	2.722	3.104		0.36	3.37	0	14.548	7.179	14.756
0	0	0.028	0.913	1.458	4.662		0.581	0.697	0	18.369	12.972	6.749
0.024	0.006	0.632	0.01	4.502	7.976		0.65	0.571	0	12.267	15.619	4.757
0.051	0.188	0.01	0	0.126	1.569		0.152	0.603	0.223	6.429	19.395	13.833
0.022	0.103	0.203	0	6.012	4.777		1.104	1.958	0	6.883	2.394	10.176
0.01	0	0.154	3.475	0.115	3.044		0.136	3.353	0.563	0.733	13.989	8.716
0.083	0.065	0	0.83	3.702	0.488		0	0	0	15.376	0.982	6.741
0	0.095	0.022	0.103	5.18	1.179		0	0.075	0	10.605	8.501	8.712
0.172	0.233	0.022	0.233	7.861	3.171		0	1.027	0	0.334	13.802	12.397
0.085	0.124	0.028	0.176	2.011	2.446		0.316	0.314	0.207	0.249	12.638	11.952
0.038	0.271	0.051	0.411	4.222	1.328		0.069	0	0.367	1.428	11.342	15.576
0.099	0.275	0	0.018	3.874	3.123		0.178	0.134	0	2.934	19.657	4.647
0.47	0.423	0	0.423	7.132	4.945		0	0.182	0	3.019	15.459	11.565
0.563	0.152	0	0	1.942	2.13		0.132	0	0.32	2.059	17.573	10.617
0.848	0.371	0	0.026	1.16	4.261		0.561	0.701	0	2.78	8.266	12.695
0.618	0.148	0	0.095	3.953	7.952		0.085	0	1.456	1.766	4.463	12.836
0.721	0.34	0.038	0.371	2.07	2.327		0.312	0.14	1.845	3.728	14.525	12.494
0.421	0.126	0	0.656	0.038	1.195		0.16	0.083	0	3.576	8.655	8.712
0.529	0.13	0	1.326	1.486	0.834		0.126	0.314	0	4.57	7.922	13.152
0.346	0.097	0	0.96	4.864	1.622		0.259	0	0	6.395	10.421	18.458
0.662	0.249	0	0	11.334	5.864		0.034	0.211	0.091	5.133	35.608	8.71
0.427	0	0	0.061	3.475	0.154		0.119	0.126	0.638	5.247	26.679	4.55
0.452	0.117	0.895	0.008	3.882	3.366		0.103	0	0	2.995	16.901	4.151
0.543	0.194	0	2.227	2.792	5.433		0.443	0.113	1.413	1.46	17.747	13.663
0.223	0.164	0	0.458	5.856	1.885		0	0.006	0	10.283	18.114	9.163
0.456	0.132	0	0.016	1.199	1.776		0.138	0.051	0	14.774	23.429	4.044
0.407	0.314	0	0	8.643	5.338		0.061	0.217	0	6.705	12.278	4.662
0.684	0.113	0	4.412	0.061	2.197		0	0	0	4.591	22.664	11.146
0.304	0.132	0.008	0.059	0.98	2.404		0.13	0.16	0.893	25.539	9.789	8.315
0.605	0.367	0	0.038	4.453	1.32		0	0	0	4.107	14.394	12.624
0	0.33	0	0	0.535	1.438		0.085	0.46	0	2.924	18.911	14.813
0	0.275	0	0.269	1.474	2.199		0.158	0.405	0.17	3.094	8.341	36.636
0	0.121	0.008	0.296	3.777	1.835		0.085	0.401	0.439	0.348	10.866	18.776
0.032	0.529	0.053	11.37	0.395	6.94		0.78	0.549	0	8.406	13.039	17.834
0.057	0.403	0.069	1.363	4.668	3.183		1.883	1.049	0.514	21.896	9.694	10.271
0.01	0.132	0	3.511	8.011	6.757		0.346	0.427	0.14	7.638	18.002	10.095
0	0.215	0.018	1.448	11.366	3.05		0.229	0.055	0	16.338	19.341	18.296
0.01	0.14	0.075	0.022	0.348	3.062		0.265	0	0.281	11.941	17.978	4.429
0	0.215	0.034	3.953	3.781	4.354		0.387	0.223	0.152	11.933	10.127	12.342
0	0.279	0	0	8.772	9.987		0	0.053	0	17.541	15.372	7.304
0.324	0.352	0.02	3.566	2.936	5.506		0.117	0.174	0	3.811	14.019	10.611
0	0.247	0	0.527	3.85	1.845		1.616	0.205	0	20.774	7.195	10.617
0	0.113	0.008	1.972	0.518	10.082		0.018	0.66	0	13.835	17.352	7.087
0.063	0.097	0.012	0	0.441	7.197		0	0	0.17	18.057	0.612	20.252
0	0.162	0.454	0.19	7.318	2.606		0	0.78	0	7.365	12.8	13.215
0	0.043	0.041	0.968	5.222	4.99		0	0	1.112	4.271	16.611	7.555
0	0	0.186	5.986		0		0.196	0	0	12.122		5.233
0		0.012					0.099		0.182
0		0.119					0.205		0
		0.067							0
		0.016							0.049
		0.018							0

## Sheet: Fig 4g
-	GFP-CH	GFP-CH_HMs	GFP-WT
6.50572	11.7621	10.2913	0.827581
9.90849	12.1841	7.01348	0.760829
8.07723	7.20883	6.62651	0.8238
8.80159	9.29318	6.11041	0.727242
5.18972	14.6817	7.20439	1.20422
11.2001	9.71792	7.31545	1.13052
6.04524	4.02068	3.85044	1.1425
8.89527	6.38667	7.16725	1.01602
7.19716	8.62861	8.25646	1.14939
11.1289	8.54969	19.0829	1.1221
13.274	3.21094	11.1847	0.896745
8.38158	14.1032	16.7413	0.518662
6.64377	6.85015	16.6311	1.12168
8.89287	13.2484	9.24099	1.44031
8.98466	5.68714	11.5308	1.288
8.16917	8.36293	7.04527	1.38542
10.8394	9.73156	16.3541	1.31881
8.60871	13.7155	11.9333	1.45138
9.05809	5.59159	9.9072	0.93287
5.33604	10.6878	16.6416	1.32608
9.49558	7.83168	14.5895	1.37907
9.11136	8.62034	12.3641	0.852879
4.98901	11.8626	10.142	0.768887
8.466	11.123	13.9757	0.741519
3.88304	9.29717	12.7123	1.12541
11.6238	11.1898	14.5206	1.14477
8.468	4.46248	7.84254	1.40372
7.50596	7.85544	8.63686	1.00539
9.16416	13.839	12.2256	0.916241
7.7196	4.47199	16.5956	1.17493
16.3942	6.91785	17.6773	0.592352
19.8288	8.47422	6.77121	1.51788
14.1785	6.36631	19.6421	0.418009
14.3458	8.1395	13.2155	1.16357
4.54532	11.6034	13.5585	0.491785
7.4923	6.54698	12.9299	1.41312
10.6151	4.45748	8.4264	0.900847
7.30661	8.03278	9.80564	0.789172
9.74116	6.42596	8.27094	0.975325
8.81574	9.18238	3.43527	0.635468
13.9764	8.27984	3.99835	0.601359
7.74982	7.74681	12.2119	0.91875
7.16079	13.8289	17.2647	0.849004
9.77335	6.73197	10.7912	0.639214
9.40976	8.94158	11.4184	1.55127
6.34603	11.1066	7.88593	0.721952
7.86337	8.39125	13.2323	0.937238
9.58817	4.82418	14.8815	1.03998
4.79282	8.28581	8.56287	0.785092
7.15725	5.52175	9.03997	0.96164

## Sheet: Fig 4i
LC3-II					p62
GFP-WT	GFP-CH	GFP-CH_HMs	GFP		GFP-WT	GFP-CH	GFP-CH_HMs	GFP
4.35621	1.26111	0.84639	0.670407		2.46474	1.22805	1.02944	1.05915
2.81043	1.06174	1.66074	0.998143		2.21779	1.11324	1.66225	1.26791
2.98525	1.50666	1.20733	1.14814		2.36074	1.55399	1.22653	1.20018

## Sheet: Supplementary Fig.  2_Plots
Supplementary Fig. 2c
Repeat	1	2	3	Mean	SD
200nm	0.0363107	0.0278643	0.0121511	0.025442	0.0122606
100nm	0.0634725	0.0351848	0.0381767	0.0456113	0.0155404
50nm	0.0989641	0.0654789	0.0733494	0.0792641	0.0175086
S-50%	2.41261	1.76354	1.5534	1.90985	0.447904
S-0%	0.508542	0.450262	0.542164	0.500323	0.0464992
Supplementary Fig. 2e
Repeat	1	2	3	Mean	SD
WT	0.92192	1.08197	0.996106	1	0.0800976
Mut1	0.0852136	0.106738	0.108937	0.100296	0.0131082
Mut2	0.747514	0.658407	0.806207	0.737376	0.0744198
Mut3	0.0641901	0.0632676	0.068425	0.0652942	0.00275025
								·

[truncated: 5 more sheets: Supplementary Fig.  9_Plot, Fig.1a,c,d-Gels, Fig. 2b,e,f-Gels, Supplementary Fig. 2b,d-gels, Supplementary Fig. 9a-Gels]
